# Supplementary material for: Evaluation of a three-gene methylation model for correlating lymph node metastasis in postoperative early gastric cancer adjacent samples
Source: Front Oncol. 2024 Oct 17;14:1432869. doi: 10.3389/fonc.2024.1432869 (PMC11524798; doi:10.3389/fonc.2024.1432869)
Supplement: Supplementary file 2 [file Table1.xlsx]

## Sheet: Supplementary table S1
Supplemental Table S1. Clinical summary of 129 cases of EGC samples from Shenzhen Nanshan People's Hospital
Characteristics	EGCs, n = 129 (%)
Gender
Male	80 (62.0%)
Female	49 (38.0%)
Age (years)
<60	77 (59.7%)
≥60	52 (40.3%)
Tumor size (mm)
≤2	73 (56.6%)
>2	56 (43.4%)
Invasional depth
M	57 (41.2%)
SM	72 (58.8%)
Differentiation
Differentiated	82 (63.6%)
Undifferentiated	47 (36.4%)
LVI
Presence	30 (23.3%)
Absence	92 (76.6%)
Ulceration
Presence	59 (45.7%)
Absence	70 (54.3%)
LNM
LN+	42 (35.6%)
LN-	87 (64.4%)
M mucosa, SM submucosa, LNM lymph node metastasis, LVI lymphovascular invasion, LN+ samples of EGC patients with positive lymph node metastasis, LN- samples of EGC patients with negative lymph node metastasis

## Sheet: Supplementary table S2
Supplementary Table S2. The sequence of Methylight primers and probes Sequences
genes	Sequences
GNAS	Forward Primer: AACGCAAAATCCATCTCAAACC
	Reverse Primer: CGGTTGTTTTCGGATTTGTTTC
	Probes: VIC-CGAAATCCAAACTACCGATCCGCCTACTC-BHQ1
FCGBP	Forward Primer: TACAACCACACGACGAAACCG
	Reverse Primer: GTCGTTTAATTGTTTCGGGCG
	Probes: NED-GCCGCCGCTAACCACGAAACCC-BHQ2
CCDC166	Forward Primer: AAACGTTCTCTCGCAACACCTAA
	Reverse Primer: GCGGGTGTCGAGTAGTCGTTA
	Probes: FAM-AACGCTCTCCTCGCAAATATCCAACTACTCC-BHQ1
ALU reference	Forward Primer: GGTTAGGTATAGTGGTTTATATTTGTAATTTTAGTA
	Reverse Primer: ATTAACTAAACTAATCTTAAACTCCTAACCTCA
	Probes:Cy5-CCTACCTTAACCTCCC-BHQ3

## Sheet: Supplementary table S3
Supplemental Table S3. Multicollinearity assessment in the traditional prediction model
Predictors	Tolerance	Variance Inflation Factor
Invasional depth	0.926	1.08
Differentiation	0.417	2.397
LVI	0.924	1.082
LVI lymphovascular invasion
